# Supplementary material for: A Systematic Review to Compare Adverse Pregnancy Outcomes in Women with Pregestational Diabetes and Gestational Diabetes
Source: Int J Environ Res Public Health. 2022 Aug 31;19(17):10846. doi: 10.3390/ijerph191710846 (PMC9517767; doi:10.3390/ijerph191710846)
Supplement: Supplementary file 1 [file ijerph-19-10846-s001.zip]

Archive with 1 entries (1 files):
- ijerph-1784050-supplementary.xlsx
