# Supplementary material for: A Systematic Review to Compare Adverse Pregnancy Outcomes in Women with Pregestational Diabetes and Gestational Diabetes
Source: Int J Environ Res Public Health. 2022 Aug 31;19(17):10846. doi: 10.3390/ijerph191710846 (PMC9517767; doi:10.3390/ijerph191710846)
Supplement: Supplementary file 1 [file ijerph-19-10846-s001.zip › ijerph-1784050-supplementary.xlsx]

## Sheet: Supplentary Table S2
Author	Study details	Sample size	Population	Country	Pregnancy Outcome
T1DM vs. T2DM vs. GDM
Abu-Heija et al., 2015	A retrospective study investigating the obstetric and perinatal outcomes of women with pregestational diabetes (T1DM and T2DM) and GDM between January 2009 and December 2010. GDM was diagnosed using 2 hour 75-g oral glucose tolerance test (OGTT) and if the fasting or 2 h blood glucose levels (venous plasma glucose) exceeded 5.5 or 9 mmol/L, respectively.	58 T1DM and T2DM	Omani	Oman	Pre-eclampsia (p= 0.022)
		581 GDM			T1DM and T2DM 17.2%
					GDM 7.8%
					Preterm delivery (p< 0.001)
					T1DM and T2DM 25.9%
					GDM 9.5%
					C/S (p< 0.001)
					T1DM and T2DM 60.3%
					GDM 27.9%
					Induction of labour (p= 0.191)
					T1DM and T2DM 15.5%
					GDM 23.9%
					Macrosomia (p= 0.120)
					T1DM and T2DM 10.3%
					GDM 4.9%
					RDS (p= 0.028)
					T1DM and T2DM 8.5%
					GDM 2.6%
					NICU admission (p< 0.001)
					T1DM and T2DM 31.0%
					GDM 12.9%
					Neonatal hypoglycaemia (p= 0.024)
					T1DM and T2DM 6.8%
					GDM 1.5%
					Fetal anomalies (p= 0.333)
					T1DM and T2DM 3.4%
					GDM 1.8%
					Apgar score at 5 minutes <7 (p= 0.179)
					T1DM and T2DM 8.5%
					GDM 4.3%
Al-Nemri et al., 2018	A prospective cohort study investigating pregnancy outcomes in women with pregestational diabetes and GDM between June 2014 and July 2015. GDM was diagnosed if two or more of the four blood glucose readings of the 75-g OGTT were fasting > 5.8 mmol/L; 1 h > 10.8 mmol/L; 2 h > 8 mmol/L; and 3 h > 6 mmol/L).	8 T1DM	Saudi and #non-Saudi women	Saudi Arabia	Elective C/S (p= 0.026)
		35 T2DM			T1DM 25.0%
		236 GDM			T2DM 34.3%
					GDM 15.7%
					Emergency C/S (p= 0.480)
					T1DM 25.0%
					T2DM 17.1%
					GDM 26.7%
					NICU admission (p= 0.005)
					T1DM 66.7%
					T2DM 22.2%
					GDM 20.9%
					Macrosomia (p= 0.291)
					T1DM 0%
					T2DM 16.0%
					GDM 10.2%
					RDS (p= 0.035)
					T1DM 44.4%
					T2DM 13.9%
					GDM 13.5%
					Congenital anomalies (p= 0.36)
					T1DM 11.1%
					T2DM 16.7%
					GDM 9.0%
					Neonatal hypoglycaemia (p= 0.107)
					T1DM 33.3%
					T2DM 13.9%
					GDM 10.7%
Barakat et al., 2010	A retrospective study investigating and comparing the maternal and fetal outcomes in women with pregestational diabetes and GDM between 1 January to 31 December 2004. Pregestational diabetes was based on the 1999 WHO criteria. GDM was diagnosed following the WHO screening protocol using the 75-g, 2 h OGTT during the first antenatal visit for women with a negative history of diabetes mellitus and …	4 T1DM	Omani	Oman	*C/S
		52 T2DM			T1DM and T2DM 37.0%
		225 GDM			GDM 26.3%
					*Preterm birth
					T1DM and T2DM 7.4%
					GDM 13.6%
					*Congenital anomalies
					T1DM and T2DM 5.6%
					GDM 8.9%
					*Apgar score at 1 min < 7
					T1DM and T2DM 24.1%
					GDM 22.1%
					*Stillbirth
					T1DM and T2DM 1.6%
					GDM 1.4%
					*RDS
					T1DM and T2DM 1.6%
					GDM 2.8%
					*NICU admission
					T1DM and T2DM 50.0%
					GDM 33.9%
					*Macrosomia
					T1DM and T2DM 33.0%
					GDM 16.0%
Capobianco et al., 2020	A retrospective study investigating maternal–fetal and neonatal clinical outcomes in a group of patients with GDM and pregestational diabetes between January 2017 and December 2018. GDM was diagnosed using the 2 h OGTT with 75-g of glucose and threshold glucose values fasting > 5.1 mmol/L; 1 h >10 mmol/L; 2 h > 8.5 mmol/L according to the International Association of Diabetes and Pregnancy Study …	17 T1DM	Not specified	Italy	^Preterm delivery
		7 T2DM			T1DM 10.3
		183 GDM			T2DM 4.7
					GDM 0.1
					^Pre-eclampsia
					T1DM 10.9
					T2DM 0
					GDM 0.2
					^Macrosomia
					T1DM 3.0
					T2DM 3.5
					GDM 0.3
					^C/S
					T1DM 11.6
					T2DM 4.0
					GDM 0.1
EL Mallah et al., 1997	A retrospective study investigating the incidence of antenatal and intrapartum maternal and fetal complications of GDM and compare them with pregestational diabetes between January 1991 and April 1994. The diagnosis of GDM is based on the results of a 3 h, 100-g OGTT during pregnancy, interpreted according to the diagnostic criteria of O’Sullivan and Mahan. Definitive diagnosis requires that two …	71 T1DM and T2DM	Not specified	Saudi Arabia	*C/S
		972 GDM			T1DM and T2DM 17%
					GDM 17%
					*Stillbirth
					T1DM and T2DM 2.8%
					GDM 0.5%
					*Pre-eclampsia
					T1DM and T2DM 1.4%
					GDM 2.0%
					*Preterm birth
					T1DM and T2DM 7.0%
					GDM 3.6%
					*Macrosomia
					T1DM and T2DM 18.3%
					GDM 13.6%
					*Neonatal hypoglycaemia
					T1DM and T2DM 4.2%
					GDM 4.3%
					Apgar score at 5 minutes <7
					T1DM and T2DM 0%
					GDM 0.5%
Gualdani et al., 2021	A retrospective study investigating risk of adverse pregnancy outcomes, mothers’ characteristics, and incidence rate over time of pregestational T1DM, T2DM or GDM between 1 December 2010 and 31 December 2018. Pregestational diabetes and GDM was identified from regional databases. T1DM was identified by at least two prescriptions of only insulin at least six months apart and pregestational T2DM wa…	373 T1DM	Not specified	Italy	Preterm birth (p< 0.001)
		606 T2DM			T1DM 51.2%
		21 613 GDM			T2DM 25.6%
					GDM 13.6%
					C/S (p< 0.001)
					T1DM 68.2%
					T2DM 48.2%
					GDM 26.8%
					Macrosomia (p=NS)
					T1DM 9.9%
					T2DM 7.1%
					GDM 5.5%
					LGA (p= NS)
					T1DM 14.7%
					T2DM 12.5%
					GDM 9.3%
					Apgar score at 5 minutes ≤7 (p< 0.001)
					T1DM 5.4%
					T2DM 2.5%
					GDM 1.3%
					Fetal malformation (p= NS)
					T1DM 1.6%
					T2DM 0.9%
					GDM 0.5%
Gui et al., 2014	A retrospective study investigating maternal-fetal outcomes in pregnant women with pregestational diabetes and GDM between November 2007 and March 2013. GDM was diagnosed if plasma glucose values exceeded the cutoff levels (fasting ≥ 5.1 mmol/L, 1 h ≥ 10.0 mmol/L, 2 h ≥ 8.5 mmol/L) after 75-g OGTT according to the American Diabetes Association criteria (ADA) (Diabetes, 2011). GDM was subdivided i…	2 T1DM	Not specified	China	Preterm birth (p< 0.017)
		51 T2DM			T1DM and T2DM 36.5%
		135 1GDM			1GDM 12.9%
		195 2GDM			2GDM 31.7%
					NICU admission (p< 0.017)
					T1DM and T2DM 40%
					1GDM 10.9%
					2GDM 21.5%
					Pre-eclampsia (p< 0.017)
					T1DM and T2DM 15.1%
					1GDM 5.6%
					2GDM 16.7%
					Stillbirth (p= NS)
					T1DM and T2DM 6.7%
					1GDM 0.5%
					2GDM 6.2%
					Neonatal anomalies (p=NS)
					T1DM and T2DM 2.2%
					1GDM 1.1%
					2GDM 0.0%
Hamedi 2005	A retrospective study investigating the outcomes of pregnancies complicated by diabetes and to compare maternal and fetal characteristics and outcomes in pregestational diabetes and GDM between January 2001 to April 2002. GDM was diagnosed based on risk factors and fasting plasma glucose < 8.0 mmol/L and 2 h > 8.0 mmol/L- < 11.0 mmol/L after 75-g glucose load or fasting plasma glucose ≥ 5.8 mmol/…	35 T1DM	Not specified	Iran	*C/S
		38 T2DM			T1DM and T2DM 46.5%
		27 GDM			GDM 33.3%
					*Preterm delivery
					T1DM and T2DM 10.9%
					GDM 18.5%
					*Pre-eclampsia
					T1DM and T2DM 6.8%
					GDM 22.2%
					*Neonatal hypoglycaemia
					T1DM and T2DM 21.8%
					GDM 18.5%
					*RDS
					T1DM and T2DM 13.6%
					GDM 3.7%
					*Congenital malformation
					T1DM and T2DM 12.3%
					GDM 3.7%
					*LGA
					T1DM and T2DM 6.8%
					GDM 14.8%
Huddle et al., 1993	A study investigating pregnancy outcomes in diabetic women between 1983 and 1992. GDM was diagnosed based on risk factors and fasting plasma glucose < 8.0 mmol/L and 2 h > 8.0 mmol/L- < 11.0 mmol/L after 75-g glucose load or fasting plasma glucose ≥ 5.8 mmol/L, 1 h ≥ 10.6 mmol/L; 2 h ≥ 9.2 mmol/L, 3 h ≥ 8.1 mmol/L) after 100 g glucose load (National Diabetes Data Group, 1979).	122 T1DM	African ethnic origin	South Africa	*C/S
		85 T2DM			T1DM 39.8%a,b
		147 GDM			T2DM 55.5%b
					GDM 56.0%a
					*Neonatal hypoglycaemia
					T1DM 4.2%
					T2DM 3.6%
					GDM 4.2%
					*Stillbirth
					T1DM 3.3%
					T2DM 4.7%
					GDM 4.0%
					*Congenital abnormalities
					T1DM 0.8%
					T2DM 3.5%
					GDM 1.3%
					*Perinatal mortality
					T1DM 5.7%
					T2DM 9.3%
					GDM 4.7%
Hyari et al., 2013	A retrospective study investigating maternal and fetal outcomes in Jordanian women with known pregestational diabetes or GDM between 2004 and 2009. GDM was diagnosed using 100-g OGTT, if two or more of the following readings were met: fasting glucose > 5.3 mmol/l, 1 h > 10.0 mmol/l, 2 h > 8.6 mmol/l, 3 h > 7.8 mmol/l were positive.	28 T1DM	Not specified	Jordan	*C/S
		58 T2DM			T1DM and T2DM 44.2%
		148 GDM			GDM 47.3%
					*Pre-eclampsia
					T1DM and T2DM 7.0%
					GDM 10.8%
					*Preterm delivery
					T1DM and T2DM 9.3%
					GDM 8.1%
					Macrosomia (p= 0.005)
					T1DM and T2DM 30.2%
					GDM 14.9%
					Congenital anomalies (p= 0.32)
					T1DM and T2DM 4.6%
					GDM 2.7%
					Neonatal hypoglycaemia (p= 0.13)
					T1DM and T2DM 1.6%
					GDM 1.4%
López-de-Andrés et al., 2020	A retrospective cohort study investigating the incidence and pregnancy outcomes in women with pregestational diabetes and GDM between 1 January 2009 and 31 December 2015. GDM was diagnosed using the 100-g OGGT test if the glucose challenge test is positive (≥ 7.8 mmol/L) and diagnoses was confirmed by any two plasma glucose values above: fasting > 5.8 mmol/L; 1 h > 10.5 mmol/L, 2 h > 9.2 mmol/L; …	5561 T1DM	Not specified	Spain	*C/S
		4391 T2DM			T1DM 56.9%
		130980 GDM			T2DM 47.5%
					GDM 28.9%
					*Induction of labour
					T1DM 29.6%
					T2DM 30.4%
					GDM 22.6%
					*Preterm birth
					T1DM 21.9%
					T2DM 15.1%
					GDM 7.9%
					*Maternal mortality
					T1DM 0%
					T2DM 0.5%
					GDM 0.01%
Peticca et al., 2009	A retrospective multi-cohort study investigating maternal and perinatal outcomes between women with pregestational diabetes and GDM between 1 April 2005 and 31 March 2006.	904 T1DM	Not specified	Canada	*Induction of labour
		516 T2DM			T1DM 44.7%
		3188 GDM			T2DM 36.6%
					GDM 38.3%
					*C/S
					T1DM 51.6%
					T2DM 38.0%
					GDM 38.0%
					*Preterm birth
					T1DM 19.0%
					T2DM 14.0%
					GDM 11.3%
					*Pre-eclampsia
					T1DM 10.3%
					T2DM 8.4%
					GDM 9.1%
					*Macrosomia
					T1DM 17.2%
					T2DM 11.1%
					GDM 12.2%
					*Congenital anomalies
					T1DM 3.5%
					T2DM 1.7%
					GDM 2.5%
					*Apgar score at 5 mins <3
					T1DM 1.8%
					T2DM 1.4%
					GDM 0.4%
					*Stillbirth
					T1DM 1.1%
					T2DM 0.6%
					GDM 0.2%
Shand et al., 2008	A cross-sectional study investigating rates and outcomes of pregestational diabetes and GDM pregnancies between July 1998 and December 2002. Recommended screening is done at 26-28 weeks gestation and positive results include : plasma glucose level at 1 h ≥ 8 mmol/l after 75-g OGTT and GDM was diagnosed based on a fasting glucose level ≥ 5.5 mmol/L or a 2 h ≥ 8.0 mmol/L according to the 1998 Austr…	712 T1DM	Australian, Asian and Middle Eastern	Australia	*Maternal morbidity/mortality
		250 T2DM			T1DM and T2DM 7.9%
		17 128 GDM			GDM 3.1%
					*Infant morbidity/mortality
					T1DM and T2DM 13.6%
					GDM 3.2%
					*Pre-eclampsia
					T1DM and T2DM 13.8%
					GDM 6.7%
					*Induction of labour
					T1DM and T2DM 32.4%
					GDM 32.7%
					*C/S
					T1DM and T2DM 52%
					GDM 30.2%
					*Stillbirth
					T1DM and T2DM 1.6%
					GDM 0.3%
					*Preterm birth
					T1DM and T2DM 19.6%
					GDM 6.7%
					*LGA
					T1DM and T2DM 35%
					GDM 15.9%
					*Apgar score at 5 minutes < 4
					T1DM and T2DM 0.7%
					GDM 0.2%
					*Neonatal hypoglycaemia
					T1DM and T2DM 47.8%
					GDM 19.1%
					*NICU admission
					T1DM and T2DM 10.4%
					GDM 2.4%
Shefali et al., 2006	A prospective study investigating pregnancy outcomes of women with pregestational diabetes and GDM between 2000 and 2003. Diagnosis of GDM was done using the American Diabetes Association (ADA criteria). Diagnosis of diabetes was accepted in the pregestational diabetes group if women were on drug treatment for diabetes or had diabetes according to the World Health Organisation (WHO) 1998 criteria.	79 T1DM and T2DM	Indian	India	*Congenital anomalies
		146 GDM			T1DM and T2DM 3.8%
					GDM 1.4%
					*C/S
					T1DM and T2DM 60.8%
					GDM 59.6%
					*LGA
					T1DM and T2DM 19.2%
					GDM 27.6%
Soepnel et al., 2019	A retrospective cohort study investigating maternal and neonatal outcomes in medical records of T1DM, T2DM and GDM between 2012 and 2018. GDM was diagnosed using OGTT with 75-g of glucose and threshold glucose values, fasting > 5.1 mmol/L; 1 h > 10 mmol/L; 2 h > 8.5 mmol/L for 1GDM (true) and fasting plasma glucose ≥ 7.0 mmol/L, or 2 h or random plasma glucose ≥ 11.1 mmol/L for 2GDM (overt) accor…	202 T1DM	Not specified, the population attending the clinic is predominantly black African	South Africa	Pre-eclampsia (p= 0.749)
		408 T2DM			T1DM 2.5%
		226 1GDM (true)			T2DM 3.2%
		235 2GDM (overt)			1GDM 4.0%
					2GDM 0.9%
					Miscarriage (p= 0.001)
					T1DM 6.9%
					T2DM 2.9%
					1GDM 0.9%
					2GDM 1.7%
					Macrosomia (p= 0.042)
					T1DM 8.5%
					T2DM 8.4%
					1GDM 4.0%
					2GDM 12.3%
					Congenital anomalies (p= 0.450)
					T1DM 1.7%
					T2DM 0.7%
					1GDM 0%
					2GDM 1.2%
					C/S (p= 0.015)
					T1DM 67.1%
					T2DM 78.4%
					1GDM 67.8%
					2GDM 71.4%
					Maternal mortality (p= 0.017)
					T1DM 1.5%
					T2DM 0%
					1GDM 0%
					2GDM 0.4%
Stogianni et al., 2019	A retrospective cohort study investigating maternal and perinatal outcomes in women with pregestational diabetes and GDM between 1 January 2009 and 31 December 2012.	37 T1DM	Caucasian, Asian and African	Sweden	C/S (p= 0.05)
		11 T2DM			T1DM 41.0%
		97 GDM			T2DM 46.0%
					GDM 25.0%
					Preterm birth (p= 0.001)
					T1DM 35.0%
					T2DM 46.0%
					GDM 12.0%
					LGA (p= 0.0001)
					T1DM 60.0%
					T2DM 27.0%
					GDM 13.0%
					Macrosomia (p= 1)
					T1DM 2.7%
					T2DM 9.0%
					GDM 6.3%
					Apgar score 5 min score < 7 (p= 0.02)
					T1DM 16.0%
					T2DM 18.0%
					GDM 4.2%
Tinker et al., 2020	A retrospective analysis of the National Birth Defects Prevention Study in the USA investigating specific birth defects in pregnancies complicated by pregestational diabetes and GDM between October 1997 and December 2011.	71 T1DM and T2DM	Non-Hispanic white, non-Hispanic black, Hispanic and #other	USA	A total of 46 of the 50 common and rare birth defects that were assessed were higher (statistically significant odds ratio 2.5–80.2) in pregestational diabetes compared to GDM.
		536 GDM
van Zyl and Levitt, 2018	A retrospective cohort study investigating pregnancy outcomes in women with pregestational diabetes and gestational diabetes between 1 September 2010 and 31 August 2011. GDM was diagnosed if blood glucose concentrations were fasting > 5.5 mmol/L or 2 h > 7.8 mmol/L using a 75-g OGTT. The GDM group was subdivided into 1GDM– fasting plasma glucose 5.5 -7 mmol/L and 2 h glucose 7.8 - 11 mmol/L and 2…	35 T1DM	Not specified	South Africa	*Perinatal mortality
		194 T2DM			T1DM 6.4%
		304 1GDM			T2DM 4.1%
		192 2GDM			1GDM 1.6%
					2GDM 1.6%
					Pre-eclampsia (p= 0.045)
					T1DM 20%
					T2DM 9.3%
					1GDM 7.2%
					2GDM 12.5%
					C/S (p= 0.006)
					T1DM 62.9%
					T2DM 65.9%
					1GDM 50.3%
					2GDM 58.3%
					Preterm delivery (p< 0.001)
					T1DM 68.8%
					T2DM 38.7%
					1GDM 22.4%
					2GDM 34.9%
					Induction of labour (p= 0.015)
					T1DM 11.8%
					T2DM 18.6%
					1GDM 30%
					2GDM 27.1%
					*Miscarriage
					T1DM 5.7%
					T2DM 2.5%
					1GDM 0.3%
					2GDM 3.6%
					*Macrosomia
					T1DM 8.5%
					T2DM 8.2%
					1GDM 9.2%
					2GDM 14.1%
					*Stillbirth
					T1DM 6.4%
					T2DM 3.1%
					1GDM 0.5%
					2GDM 1.3%
					*Fetal anomalies
					T1DM 5.7%
					T2DM 4.6%
					1GDM 1.3%
					2GDM 1.5%
Wang et al., 2019	A retrospective cohort study investigating stillbirth in women with pregestational diabetes and GDM between 2006 and 2017. Recommended screening is done at 26-28 weeks gestation and positive results include : plasma glucose level at 1 h ≥ 8 mmol/l after 75-g OGTT and GDM was diagnosed based on a fasting glucose level ≥ 5.5 mmol/L or a 2 h ≥ 8.0 mmol/L according to the 1998 Australasian Diabetes i…	7 T1DM	Caucasian, South Asian and Fijian Indian, East and South-East Asian, Middle Eastern and #other	Australia	Stillbirths due to malformations
		11 T2DM			T1DM 57%
		19 GDM			T2DM 18%
					GDM 16%
Yamamoto et al., 2019	A retrospective cohort study investigating the association between glucose control and neonatal hypoglycaemia in women with pregestational diabetes and GDM between 1 January 2007 and 31 December 2014.	157 T1DM	Not specified	Canada	*Neonatal hypoglycaemia
		267 T2DM			T1DM 27.5%
		3256 GDM			T2DM 18.3%
					GDM 5.0%
					*C/S
					T1DM 60.4%
					T2DM 57.1%
					GDM 37.6%
					*Preterm delivery
					T1DM 40.7%
					T2DM 19.7%
					GDM 10.9%
					*NICU admission
					T1DM 55.5%
					T2DM 31.0%
					GDM 14.0%
					*LGA
					T1DM 48.4%
					T2DM 23.7%
					GDM 9.7%
					*Extremely LGA
					T1DM 25.8%
					T2DM 10.6%
					GDM 3.5%

## Sheet: Supplementary Table S3
NEWCASTLE - OTTAWA QUALITY ASSESSMENT SCALE
CASE CONTROL STUDIES
Note: A study can be awarded a maximum of one star for each numbered item within the Selection and
Exposure categories. A maximum of two stars can be given for Comparability.
Selection
1) Is the case definition adequate?
a) yes, with independent validation ¯
b) yes, eg record linkage or based on self reports
c) no description
2) Representativeness of the cases
a) consecutive or obviously representative series of cases ¯
b) potential for selection biases or not stated
3) Selection of Controls
a) community controls ¯
b) hospital controls
c) no description
4) Definition of Controls
a) no history of disease (endpoint) ¯
b) no description of source
Comparability
1) Comparability of cases and controls on the basis of the design or analysis
a) study controls for _______________ (Select the most important factor.) ¯
b) study controls for any additional factor ¯ (This criteria could be modified to indicate specific
control for a second important factor.)
Exposure
1) Ascertainment of exposure
a) secure record (eg surgical records) ¯
b) structured interview where blind to case/control status ¯
c) interview not blinded to case/control status
d) written self report or medical record only
e) no description
2) Same method of ascertainment for cases and controls
a) yes ¯
b) no
3) Non-Response rate
a) same rate for both groups ¯
b) non respondents described
c) rate different and no designation
NEWCASTLE - OTTAWA QUALITY ASSESSMENT SCALE
COHORT STUDIES
Note: A study can be awarded a maximum of one star for each numbered item within the Selection and
Outcome categories. A maximum of two stars can be given for Comparability
Selection
1) Representativeness of the exposed cohort
a) truly representative of the average _______________ (describe) in the community ¯
b) somewhat representative of the average ______________ in the community ¯
c) selected group of users eg nurses, volunteers
d) no description of the derivation of the cohort
2) Selection of the non exposed cohort
a) drawn from the same community as the exposed cohort ¯
b) drawn from a different source
c) no description of the derivation of the non exposed cohort
3) Ascertainment of exposure
a) secure record (eg surgical records) ¯
b) structured interview ¯
c) written self report
d) no description
4) Demonstration that outcome of interest was not present at start of study
a) yes ¯
b) no
Comparability
1) Comparability of cohorts on the basis of the design or analysis
a) study controls for _____________ (select the most important factor) ¯
b) study controls for any additional factor ¯ (This criteria could be modified to indicate specific
control for a second important factor.)
Outcome
1) Assessment of outcome
a) independent blind assessment ¯
b) record linkage ¯
c) self report
d) no description
2) Was follow-up long enough for outcomes to occur
a) yes (select an adequate follow up period for outcome of interest) ¯
b) no
3) Adequacy of follow up of cohorts
a) complete follow up - all subjects accounted for ¯
b) subjects lost to follow up unlikely to introduce bias - small number lost - > ____ % (select an
adequate %) follow up, or description provided of those lost) ¯
c) follow up rate < ____% (select an adequate %) and no description of those lost
d) no statement

## Sheet: Supplementary Table S4
Study and year	Total quality score	Rating
van Zyl and Levitt 2018	5	fair
Al-Nemri et al., 2018	5	fair
Wang et al., 2019	4	unsatifactory
Yamamoto et al., 2019	7	very good
Tinker et al., 2020	5	fair
López-de-Andrés et al., 2020	6	good
Shand et al., 2008	5	fair
Stogianni et al., 2019	3	unsatifactory
Gui et al., 2014	5	fair
Soepnel et al., 2019	6	good
Huddle et al .,1993	4	unsatifactory
Gualdani et al., 2020	5	fair
Capobianco et al., 2020	5	fair
Abu-Heija et al., 2015	6	good
Akhlaghi and Hamedi 2005	7	very good
Barakat et al., 2010	7	very good
EL Mallah et al., 1997	6	good
Hyari et al., 2013	6	good
Peticca et al., 2009	7	very good
Shefali et al. 2006	6	good
